# Supplementary material for: Deep learning empowered sensor fusion boosts infant movement classification
Source: Commun Med (Lond). 2025 Jan 14;5:16. doi: 10.1038/s43856-024-00701-w (PMC11733215; doi:10.1038/s43856-024-00701-w)
Supplement: Supplementary file 4 — Supplementary Data 1 [file 43856_2024_701_MOESM4_ESM.zip]

Archive with 11 entries (10 files):
- class_results/
- class_results/class_res_all.txt
- class_results/class_res_fusion_mat_vitpose_imu.txt
- class_results/class_res_imu.txt
- class_results/class_res_mat.txt
- class_results/class_res_mat_imu.txt
- class_results/class_res_mat_vitpose.txt
- class_results/class_res_vitpose.txt
- class_results/class_res_vitpose_imu.txt
- class_results/plot_results.m
- class_results/ReadMe.txt
