# Supplementary material for: Deep learning empowered sensor fusion boosts infant movement classification
Source: Commun Med (Lond). 2025 Jan 14;5:16. doi: 10.1038/s43856-024-00701-w (PMC11733215; doi:10.1038/s43856-024-00701-w)
Supplement: Supplementary file 4 — Supplementary Data 1 [file 43856_2024_701_MOESM4_ESM.zip › class_results/class_res_all.txt]

    66     80      3      7       0.96385542       0.90410959       0.93398251
    54     82      6      1       0.93181818       0.98181818       0.95681818
    67     80      1      2       0.98765432       0.97101449       0.97933441
    61     87      2      7       0.97752809       0.89705882       0.93729346
    52     76      4      7       0.95000000       0.88135593       0.91567797
    65     83      3      6       0.96511628       0.91549296       0.94030462
    64     81      2      2       0.97590361       0.96969697       0.97280029
    59     78      4      3       0.95121951       0.95161290       0.95141621
    61     78      4      8       0.95121951       0.88405797       0.91763874
