# Supplementary material for: Deep learning empowered sensor fusion boosts infant movement classification
Source: Commun Med (Lond). 2025 Jan 14;5:16. doi: 10.1038/s43856-024-00701-w (PMC11733215; doi:10.1038/s43856-024-00701-w)
Supplement: Supplementary file 4 — Supplementary Data 1 [file 43856_2024_701_MOESM4_ESM.zip › class_results/class_res_fusion_mat_vitpose_imu.txt]

    69     80      3      4       0.96385542       0.94520548       0.95453045
    53     87      1      2       0.98863636       0.96363636       0.97613636
    63     79      2      6       0.97530864       0.91304348       0.94417606
    62     84      5      6       0.94382022       0.91176471       0.92779247
    56     69     11      3       0.86250000       0.94915254       0.90582627
    61     82      4     10       0.95348837       0.85915493       0.90632165
    63     83      0      3       1.00000000       0.95454545       0.97727273
    62     66     16      0       0.80487805       1.00000000       0.90243902
    64     71     11      5       0.86585366       0.92753623       0.89669495
