# Supplementary material for: Deep learning empowered sensor fusion boosts infant movement classification
Source: Commun Med (Lond). 2025 Jan 14;5:16. doi: 10.1038/s43856-024-00701-w (PMC11733215; doi:10.1038/s43856-024-00701-w)
Supplement: Supplementary file 4 — Supplementary Data 1 [file 43856_2024_701_MOESM4_ESM.zip › class_results/class_res_imu.txt]

    66     76      7      7       0.91566265       0.90410959       0.90988612
    51     83      5      4       0.94318182       0.92727273       0.93522727
    68     75      6      1       0.92592593       0.98550725       0.95571659
    58     84      5     10       0.94382022       0.85294118       0.89838070
    50     74      6      9       0.92500000       0.84745763       0.88622881
    56     84      2     15       0.97674419       0.78873239       0.88273829
    60     81      2      6       0.97590361       0.90909091       0.94249726
    50     69     13     12       0.84146341       0.80645161       0.82395751
    59     75      7     10       0.91463415       0.85507246       0.88485331
