# Supplementary material for: Deep learning empowered sensor fusion boosts infant movement classification
Source: Commun Med (Lond). 2025 Jan 14;5:16. doi: 10.1038/s43856-024-00701-w (PMC11733215; doi:10.1038/s43856-024-00701-w)
Supplement: Supplementary file 4 — Supplementary Data 1 [file 43856_2024_701_MOESM4_ESM.zip › class_results/class_res_mat.txt]

    52     71     12     21       0.85542169       0.71232877       0.78387523
    47     77     11      8       0.87500000       0.85454545       0.86477273
    55     73      8     14       0.90123457       0.79710145       0.84916801
    43     81      8     25       0.91011236       0.63235294       0.77123265
    46     63     17     13       0.78750000       0.77966102       0.78358051
    61     69     17     10       0.80232558       0.85915493       0.83074026
    59     74      9      7       0.89156627       0.89393939       0.89275283
    58     76      6      4       0.92682927       0.93548387       0.93115657
    38     66     16     31       0.80487805       0.55072464       0.67780134
