# Supplementary material for: Deep learning empowered sensor fusion boosts infant movement classification
Source: Commun Med (Lond). 2025 Jan 14;5:16. doi: 10.1038/s43856-024-00701-w (PMC11733215; doi:10.1038/s43856-024-00701-w)
Supplement: Supplementary file 4 — Supplementary Data 1 [file 43856_2024_701_MOESM4_ESM.zip › class_results/class_res_mat_imu.txt]

    61     75      8     12       0.90361446       0.83561644       0.86961545
    52     84      4      3       0.95454545       0.94545455       0.95000000
    65     76      5      4       0.93827160       0.94202899       0.94015030
    53     86      3     15       0.96629213       0.77941176       0.87285195
    51     74      6      8       0.92500000       0.86440678       0.89470339
    62     82      4      9       0.95348837       0.87323944       0.91336390
    65     81      2      1       0.97590361       0.98484848       0.98037605
    53     77      5      9       0.93902439       0.85483871       0.89693155
    54     75      7     15       0.91463415       0.78260870       0.84862142
