# Supplementary material for: Deep learning empowered sensor fusion boosts infant movement classification
Source: Commun Med (Lond). 2025 Jan 14;5:16. doi: 10.1038/s43856-024-00701-w (PMC11733215; doi:10.1038/s43856-024-00701-w)
Supplement: Supplementary file 4 — Supplementary Data 1 [file 43856_2024_701_MOESM4_ESM.zip › class_results/class_res_mat_vitpose.txt]

    60     79      4     13       0.95180723       0.82191781       0.88686252
    51     75     13      4       0.85227273       0.92727273       0.88977273
    66     77      4      3       0.95061728       0.95652174       0.95356951
    56     86      3     12       0.96629213       0.82352941       0.89491077
    54     72      8      5       0.90000000       0.91525424       0.90762712
    64     80      6      7       0.93023256       0.90140845       0.91582050
    62     81      2      4       0.97590361       0.93939394       0.95764878
    61     78      4      1       0.95121951       0.98387097       0.96754524
    59     70     12     10       0.85365854       0.85507246       0.85436550
