# Supplementary material for: Deep learning empowered sensor fusion boosts infant movement classification
Source: Commun Med (Lond). 2025 Jan 14;5:16. doi: 10.1038/s43856-024-00701-w (PMC11733215; doi:10.1038/s43856-024-00701-w)
Supplement: Supplementary file 4 — Supplementary Data 1 [file 43856_2024_701_MOESM4_ESM.zip › class_results/class_res_vitpose.txt]

    57     79      4     16       0.95180723       0.78082192       0.86631457
    51     77     11      4       0.87500000       0.92727273       0.90113636
    64     77      4      5       0.95061728       0.92753623       0.93907676
    57     81      8     11       0.91011236       0.83823529       0.87417383
    55     73      7      4       0.91250000       0.93220339       0.92235169
    62     81      5      9       0.94186047       0.87323944       0.90754995
    59     75      8      7       0.90361446       0.89393939       0.89877693
    60     76      6      2       0.92682927       0.96774194       0.94728560
    64     72     10      5       0.87804878       0.92753623       0.90279251
