# Supplementary material for: Deep learning empowered sensor fusion boosts infant movement classification
Source: Commun Med (Lond). 2025 Jan 14;5:16. doi: 10.1038/s43856-024-00701-w (PMC11733215; doi:10.1038/s43856-024-00701-w)
Supplement: Supplementary file 4 — Supplementary Data 1 [file 43856_2024_701_MOESM4_ESM.zip › class_results/class_res_vitpose_imu.txt]

    66     81      2      7       0.97590361       0.90410959       0.94000660
    52     80      8      3       0.90909091       0.94545455       0.92727273
    68     79      2      1       0.97530864       0.98550725       0.98040794
    60     85      4      8       0.95505618       0.88235294       0.91870456
    53     75      5      6       0.93750000       0.89830508       0.91790254
    61     83      3     10       0.96511628       0.85915493       0.91213560
    64     80      3      2       0.96385542       0.96969697       0.96677620
    57     74      8      5       0.90243902       0.91935484       0.91089693
    65     75      7      4       0.91463415       0.94202899       0.92833157
