# Supplementary material for: Deep learning empowered sensor fusion boosts infant movement classification
Source: Commun Med (Lond). 2025 Jan 14;5:16. doi: 10.1038/s43856-024-00701-w (PMC11733215; doi:10.1038/s43856-024-00701-w)
Supplement: Supplementary file 4 — Supplementary Data 1 [file 43856_2024_701_MOESM4_ESM.zip › class_results/plot_results.m]

close all
clear all
clc

mat = load('class_res_mat.txt'); %MAT (pressure mat)
vid = load('class_res_vitpose.txt'); %VID (skeleton data)
imu = load('class_res_imu.txt'); %IMU (inertial movement data)
mat_vid = load('class_res_mat_vitpose.txt'); %MAT+VID
mat_imu = load('class_res_mat_imu.txt'); %MAT+IMU
vid_imu = load('class_res_vitpose_imu.txt'); %IMU+VID
mat_vid_imu = load('class_res_all.txt'); %ALL 3-Nets (late sensor fusion)
fusion = load('class_res_fusion_mat_vitpose_imu.txt'); %ALL 1-Net (early sensor fusion)


mat_bacc = 100*mat(:,7);
vid_bacc = 100*vid(:,7);
imu_bacc = 100*imu(:,7);
mat_vid_bacc = 100*mat_vid(:,7);
mat_imu_bacc = 100*mat_imu(:,7);
vid_imu_bacc = 100*vid_imu(:,7);
mat_vid_imu_bacc = 100*mat_vid_imu(:,7);
fusion_bacc = 100*fusion(:,7);

bacc = [mat_bacc imu_bacc vid_bacc mat_imu_bacc mat_vid_bacc vid_imu_bacc mat_vid_imu_bacc fusion_bacc];
avg = mean(bacc);
ci = 1.96*std(bacc)/sqrt(size(bacc,1));

figure
hold on
plot(1:8, bacc, 'o', 'color', [0.65 0.65 0.65], 'linewidth',2)
bar(1:8, avg, 'facecolor','none', 'edgecolor','b', 'linewidth',2)
errorbar(1:8, avg, ci, 'linestyle','none', 'linewidth',2, 'color','r')
set(gca,'fontsize', 18)
xlabel('Sensor modality')
ylabel('Balanced accuracy (%)')
set(gca,'xtick', 1:8)
set(gca, 'xticklabel', {'MAT', 'IMU', 'VID', 'MAT\newlineIMU', 'MAT\newlineVID', 'IMU\newlineVID', 'ALL', 'ALL*'}, 'fontsize',14)
ylim([0 100])


%%% Wilcoxon signed rank test

p = zeros(size(bacc,2),size(bacc,2));
h = zeros(size(bacc,2),size(bacc,2));   
for i = 1:size(bacc,2)
    for j = 1:size(bacc,2)
        if i==j
            p(i,j) = NaN;
            h(i,j) = NaN;
        else
            [p(i,j), h(i,j)] = signrank(bacc(:,i), bacc(:,j));
        end
    end
end
disp('Wilcoxon signed rank test:')
disp('p-value')
disp('    MAT       IMU       VID       MAT+IMU   MAT+VID   IMU+VID   ALL       ALL*')
disp(p)
disp('h-value')
disp('    MAT  IMU   VID MAT+IMU MAT+VID IMU+VID ALL ALL*')
disp(h)
