# Supplementary material for: Deep learning empowered sensor fusion boosts infant movement classification
Source: Commun Med (Lond). 2025 Jan 14;5:16. doi: 10.1038/s43856-024-00701-w (PMC11733215; doi:10.1038/s43856-024-00701-w)
Supplement: Supplementary file 4 — Supplementary Data 1 [file 43856_2024_701_MOESM4_ESM.zip › class_results/ReadMe.txt]

Data files and MATLAB script to reproduce results shown in Figure 4 and Table 3.
Each file contains 9 rows which correspond to the classification results obtained using best models for each fold, and 7 columns where columns correspond to TN (true negatives), TP (true positives), FN (false negatives), FP (false positives), sensitivity, specificity, and balanced accuracy.
