# Supplementary material for: Deep learning empowered sensor fusion boosts infant movement classification
Source: Commun Med (Lond). 2025 Jan 14;5:16. doi: 10.1038/s43856-024-00701-w (PMC11733215; doi:10.1038/s43856-024-00701-w)
Supplement: Supplementary file 5 — Supplementary Data 2 [file 43856_2024_701_MOESM5_ESM.zip]

Archive with 59 entries (53 files):
- results_9fold_manual/
- results_9fold_manual/mat_cnn_manual_model_1/
- results_9fold_manual/mat_cnn_manual_model_1/mat_conv_manual_model_9fold.py
- results_9fold_manual/mat_cnn_manual_model_1/res_mat_9fold_fold_1_kn1_8_kw1_13_kn2_32_kw2_17_kn3_64_kw3_25_fc1_256_fc2_0.txt
- results_9fold_manual/mat_cnn_manual_model_1/res_mat_9fold_fold_2_kn1_8_kw1_13_kn2_32_kw2_17_kn3_64_kw3_25_fc1_256_fc2_0.txt
- results_9fold_manual/mat_cnn_manual_model_1/res_mat_9fold_fold_3_kn1_8_kw1_13_kn2_32_kw2_17_kn3_64_kw3_25_fc1_256_fc2_0.txt
- results_9fold_manual/mat_cnn_manual_model_1/res_mat_9fold_fold_4_kn1_8_kw1_13_kn2_32_kw2_17_kn3_64_kw3_25_fc1_256_fc2_0.txt
- results_9fold_manual/mat_cnn_manual_model_1/res_mat_9fold_fold_5_kn1_8_kw1_13_kn2_32_kw2_17_kn3_64_kw3_25_fc1_256_fc2_0.txt
- results_9fold_manual/mat_cnn_manual_model_1/res_mat_9fold_fold_6_kn1_8_kw1_13_kn2_32_kw2_17_kn3_64_kw3_25_fc1_256_fc2_0.txt
- results_9fold_manual/mat_cnn_manual_model_1/res_mat_9fold_fold_7_kn1_8_kw1_13_kn2_32_kw2_17_kn3_64_kw3_25_fc1_256_fc2_0.txt
- results_9fold_manual/mat_cnn_manual_model_1/res_mat_9fold_fold_8_kn1_8_kw1_13_kn2_32_kw2_17_kn3_64_kw3_25_fc1_256_fc2_0.txt
- results_9fold_manual/mat_cnn_manual_model_1/res_mat_9fold_fold_9_kn1_8_kw1_13_kn2_32_kw2_17_kn3_64_kw3_25_fc1_256_fc2_0.txt
- results_9fold_manual/mat_pos_vel_cnn_manual_model_1/
- results_9fold_manual/mat_pos_vel_cnn_manual_model_1/mat_pos_vel_conv_manual_model_9fold.py
- results_9fold_manual/mat_pos_vel_cnn_manual_model_1/res_mat_pos_vel_9fold_fold_1_kn1_8_kw1_13_kn2_32_kw2_17_kn3_64_kw3_25_fc1_256_fc2_0.txt
- results_9fold_manual/mat_pos_vel_cnn_manual_model_1/res_mat_pos_vel_9fold_fold_2_kn1_8_kw1_13_kn2_32_kw2_17_kn3_64_kw3_25_fc1_256_fc2_0.txt
- results_9fold_manual/mat_pos_vel_cnn_manual_model_1/res_mat_pos_vel_9fold_fold_3_kn1_8_kw1_13_kn2_32_kw2_17_kn3_64_kw3_25_fc1_256_fc2_0.txt
- results_9fold_manual/mat_pos_vel_cnn_manual_model_1/res_mat_pos_vel_9fold_fold_4_kn1_8_kw1_13_kn2_32_kw2_17_kn3_64_kw3_25_fc1_256_fc2_0.txt
- results_9fold_manual/mat_pos_vel_cnn_manual_model_1/res_mat_pos_vel_9fold_fold_5_kn1_8_kw1_13_kn2_32_kw2_17_kn3_64_kw3_25_fc1_256_fc2_0.txt
- results_9fold_manual/mat_pos_vel_cnn_manual_model_1/res_mat_pos_vel_9fold_fold_6_kn1_8_kw1_13_kn2_32_kw2_17_kn3_64_kw3_25_fc1_256_fc2_0.txt
- results_9fold_manual/mat_pos_vel_cnn_manual_model_1/res_mat_pos_vel_9fold_fold_7_kn1_8_kw1_13_kn2_32_kw2_17_kn3_64_kw3_25_fc1_256_fc2_0.txt
- results_9fold_manual/mat_pos_vel_cnn_manual_model_1/res_mat_pos_vel_9fold_fold_8_kn1_8_kw1_13_kn2_32_kw2_17_kn3_64_kw3_25_fc1_256_fc2_0.txt
- results_9fold_manual/mat_pos_vel_cnn_manual_model_1/res_mat_pos_vel_9fold_fold_9_kn1_8_kw1_13_kn2_32_kw2_17_kn3_64_kw3_25_fc1_256_fc2_0.txt
- results_9fold_manual/plot_results_mat.m
- results_9fold_manual/plot_results_skeleton.m
- results_9fold_manual/ReadMe.txt
- results_9fold_manual/vitpose_kpc_cnn_manual_model_1/
- results_9fold_manual/vitpose_kpc_cnn_manual_model_1/res_vitpose_kpc_9fold_fold_1_kn1_8_kw1_13_kn2_32_kw2_17_kn3_64_kw3_25_fc1_256_fc2_0.txt
- results_9fold_manual/vitpose_kpc_cnn_manual_model_1/res_vitpose_kpc_9fold_fold_2_kn1_8_kw1_13_kn2_32_kw2_17_kn3_64_kw3_25_fc1_256_fc2_0.txt
- results_9fold_manual/vitpose_kpc_cnn_manual_model_1/res_vitpose_kpc_9fold_fold_3_kn1_8_kw1_13_kn2_32_kw2_17_kn3_64_kw3_25_fc1_256_fc2_0.txt
- results_9fold_manual/vitpose_kpc_cnn_manual_model_1/res_vitpose_kpc_9fold_fold_4_kn1_8_kw1_13_kn2_32_kw2_17_kn3_64_kw3_25_fc1_256_fc2_0.txt
- results_9fold_manual/vitpose_kpc_cnn_manual_model_1/res_vitpose_kpc_9fold_fold_5_kn1_8_kw1_13_kn2_32_kw2_17_kn3_64_kw3_25_fc1_256_fc2_0.txt
- results_9fold_manual/vitpose_kpc_cnn_manual_model_1/res_vitpose_kpc_9fold_fold_6_kn1_8_kw1_13_kn2_32_kw2_17_kn3_64_kw3_25_fc1_256_fc2_0.txt
- results_9fold_manual/vitpose_kpc_cnn_manual_model_1/res_vitpose_kpc_9fold_fold_7_kn1_8_kw1_13_kn2_32_kw2_17_kn3_64_kw3_25_fc1_256_fc2_0.txt
- results_9fold_manual/vitpose_kpc_cnn_manual_model_1/res_vitpose_kpc_9fold_fold_8_kn1_8_kw1_13_kn2_32_kw2_17_kn3_64_kw3_25_fc1_256_fc2_0.txt
- results_9fold_manual/vitpose_kpc_cnn_manual_model_1/res_vitpose_kpc_9fold_fold_9_kn1_8_kw1_13_kn2_32_kw2_17_kn3_64_kw3_25_fc1_256_fc2_0.txt
- results_9fold_manual/vitpose_kpc_cnn_manual_model_1/vitpose_kpc_conv_manual_model_9fold.py
- results_9fold_manual/vitpose_kpc_vel_acc_cnn_manual_model_1/
- results_9fold_manual/vitpose_kpc_vel_acc_cnn_manual_model_1/res_vitpose_kpc_vel_acc_9fold_fold_1_kn1_8_kw1_13_kn2_32_kw2_17_kn3_64_kw3_25_fc1_256_fc2_0.txt
- results_9fold_manual/vitpose_kpc_vel_acc_cnn_manual_model_1/res_vitpose_kpc_vel_acc_9fold_fold_2_kn1_8_kw1_13_kn2_32_kw2_17_kn3_64_kw3_25_fc1_256_fc2_0.txt
- results_9fold_manual/vitpose_kpc_vel_acc_cnn_manual_model_1/res_vitpose_kpc_vel_acc_9fold_fold_3_kn1_8_kw1_13_kn2_32_kw2_17_kn3_64_kw3_25_fc1_256_fc2_0.txt
- results_9fold_manual/vitpose_kpc_vel_acc_cnn_manual_model_1/res_vitpose_kpc_vel_acc_9fold_fold_4_kn1_8_kw1_13_kn2_32_kw2_17_kn3_64_kw3_25_fc1_256_fc2_0.txt
- results_9fold_manual/vitpose_kpc_vel_acc_cnn_manual_model_1/res_vitpose_kpc_vel_acc_9fold_fold_5_kn1_8_kw1_13_kn2_32_kw2_17_kn3_64_kw3_25_fc1_256_fc2_0.txt
- results_9fold_manual/vitpose_kpc_vel_acc_cnn_manual_model_1/res_vitpose_kpc_vel_acc_9fold_fold_6_kn1_8_kw1_13_kn2_32_kw2_17_kn3_64_kw3_25_fc1_256_fc2_0.txt
- results_9fold_manual/vitpose_kpc_vel_acc_cnn_manual_model_1/res_vitpose_kpc_vel_acc_9fold_fold_7_kn1_8_kw1_13_kn2_32_kw2_17_kn3_64_kw3_25_fc1_256_fc2_0.txt
- results_9fold_manual/vitpose_kpc_vel_acc_cnn_manual_model_1/res_vitpose_kpc_vel_acc_9fold_fold_8_kn1_8_kw1_13_kn2_32_kw2_17_kn3_64_kw3_25_fc1_256_fc2_0.txt
- results_9fold_manual/vitpose_kpc_vel_acc_cnn_manual_model_1/res_vitpose_kpc_vel_acc_9fold_fold_9_kn1_8_kw1_13_kn2_32_kw2_17_kn3_64_kw3_25_fc1_256_fc2_0.txt
- results_9fold_manual/vitpose_kpc_vel_acc_cnn_manual_model_1/vitpose_kpc_vel_acc_conv_manual_model_9fold.py
- results_9fold_manual/vitpose_kpc_vel_cnn_manual_model_1/
- results_9fold_manual/vitpose_kpc_vel_cnn_manual_model_1/res_vitpose_kpc_vel_9fold_fold_1_kn1_8_kw1_13_kn2_32_kw2_17_kn3_64_kw3_25_fc1_256_fc2_0.txt
- results_9fold_manual/vitpose_kpc_vel_cnn_manual_model_1/res_vitpose_kpc_vel_9fold_fold_2_kn1_8_kw1_13_kn2_32_kw2_17_kn3_64_kw3_25_fc1_256_fc2_0.txt
- results_9fold_manual/vitpose_kpc_vel_cnn_manual_model_1/res_vitpose_kpc_vel_9fold_fold_3_kn1_8_kw1_13_kn2_32_kw2_17_kn3_64_kw3_25_fc1_256_fc2_0.txt
- results_9fold_manual/vitpose_kpc_vel_cnn_manual_model_1/res_vitpose_kpc_vel_9fold_fold_4_kn1_8_kw1_13_kn2_32_kw2_17_kn3_64_kw3_25_fc1_256_fc2_0.txt
- results_9fold_manual/vitpose_kpc_vel_cnn_manual_model_1/res_vitpose_kpc_vel_9fold_fold_5_kn1_8_kw1_13_kn2_32_kw2_17_kn3_64_kw3_25_fc1_256_fc2_0.txt
- results_9fold_manual/vitpose_kpc_vel_cnn_manual_model_1/res_vitpose_kpc_vel_9fold_fold_6_kn1_8_kw1_13_kn2_32_kw2_17_kn3_64_kw3_25_fc1_256_fc2_0.txt
- results_9fold_manual/vitpose_kpc_vel_cnn_manual_model_1/res_vitpose_kpc_vel_9fold_fold_7_kn1_8_kw1_13_kn2_32_kw2_17_kn3_64_kw3_25_fc1_256_fc2_0.txt
- results_9fold_manual/vitpose_kpc_vel_cnn_manual_model_1/res_vitpose_kpc_vel_9fold_fold_8_kn1_8_kw1_13_kn2_32_kw2_17_kn3_64_kw3_25_fc1_256_fc2_0.txt
- results_9fold_manual/vitpose_kpc_vel_cnn_manual_model_1/res_vitpose_kpc_vel_9fold_fold_9_kn1_8_kw1_13_kn2_32_kw2_17_kn3_64_kw3_25_fc1_256_fc2_0.txt
- results_9fold_manual/vitpose_kpc_vel_cnn_manual_model_1/vitpose_kpc_vel_conv_manual_model_9fold.py
