# Supplementary material for: Deep learning empowered sensor fusion boosts infant movement classification
Source: Commun Med (Lond). 2025 Jan 14;5:16. doi: 10.1038/s43856-024-00701-w (PMC11733215; doi:10.1038/s43856-024-00701-w)
Supplement: Supplementary file 5 — Supplementary Data 2 [file 43856_2024_701_MOESM5_ESM.zip › results_9fold_manual/plot_results_skeleton.m]

close all
clear all
clc

path = 'vitpose_kpc_cnn_manual_model_1/';
files = dir([path, 'res*.txt']);
n = size(files,1);

val_sc = zeros(1,n);
acc = zeros(1,n);
for i = 1:n
    x = load([path, files(i).name]);
    [mv,mi] = min(x(:,1));
    
    val_sc(i) = mv;
    acc(i) = x(mi,3);
end
acc1 = acc;


path = 'vitpose_kpc_vel_cnn_manual_model_1/';
files = dir([path, 'res*.txt']);
n = size(files,1);

val_sc = zeros(1,n);
acc = zeros(1,n);
for i = 1:n
    x = load([path, files(i).name]);
    [mv,mi] = min(x(:,1));
    
    val_sc(i) = mv;
    acc(i) = x(mi,3);
end
acc2 = acc;


path = 'vitpose_kpc_vel_acc_cnn_manual_model_1/';
files = dir([path, 'res*.txt']);
n = size(files,1);

val_sc = zeros(1,n);
acc = zeros(1,n);
for i = 1:n
    x = load([path, files(i).name]);
    [mv,mi] = min(x(:,1));
    
    val_sc(i) = mv;
    acc(i) = x(mi,3);
end
acc3 = acc;

figure
hold on
plot(1,100*acc1,'o','linewidth',2, 'color', [128 128 128]/255)
plot(2,100*acc2,'o','linewidth',2, 'color', [128 128 128]/255)
plot(3,100*acc3,'o','linewidth',2, 'color', [128 128 128]/255)
boxplot(100*[acc1' acc2' acc3'], 'notch','on')
ylim([80 95])
set(gca,'fontsize', 18)
xlabel('Features')
ylabel('Accuracy (%)')
set(gca, 'xticklabel', {'Pos', 'Pos+Vel', 'Pos+Vel+Acc'}, 'fontsize',14)
