# Supplementary material for: Deep learning empowered sensor fusion boosts infant movement classification
Source: Commun Med (Lond). 2025 Jan 14;5:16. doi: 10.1038/s43856-024-00701-w (PMC11733215; doi:10.1038/s43856-024-00701-w)
Supplement: Supplementary file 5 — Supplementary Data 2 [file 43856_2024_701_MOESM5_ESM.zip › results_9fold_manual/ReadMe.txt]

Data files and MATLAB scripts to reproduce results shown in Supplementary Figure 1 (plot_results_skeleton.m), and Supplementary Figure 2 (plot_results_mat.m).

*.TXT files contain 20 rows which correspond to the classification experiments repeated 20 times, and 3 columns which correspond to validation scores, classification accuracy on the validation set, and classification accuracy on the test set.

*.PY files - python scripts which were used to train models and generate *.TXT files.

*.HF5 files - trained models.
