# Supplementary material for: Deep learning empowered sensor fusion boosts infant movement classification
Source: Commun Med (Lond). 2025 Jan 14;5:16. doi: 10.1038/s43856-024-00701-w (PMC11733215; doi:10.1038/s43856-024-00701-w)
Supplement: Supplementary file 5 — Supplementary Data 2 [file 43856_2024_701_MOESM5_ESM.zip › results_9fold_manual/vitpose_kpc_cnn_manual_model_1/res_vitpose_kpc_9fold_fold_6_kn1_8_kw1_13_kn2_32_kw2_17_kn3_64_kw3_25_fc1_256_fc2_0.txt]

    0.185762     0.946309     0.853503
    0.187664     0.939597     0.872611
    0.205870     0.919463     0.840764
    0.181142     0.939597     0.872611
    0.259572     0.912752     0.853503
    0.221107     0.906040     0.866242
    0.266057     0.892617     0.847134
    0.164390     0.939597     0.891720
    0.187629     0.919463     0.859873
    0.219646     0.912752     0.828025
    0.253328     0.892617     0.859873
    0.211943     0.919463     0.847134
    0.203974     0.906040     0.866242
    0.317813     0.859060     0.840764
    0.251282     0.899329     0.853503
    0.199532     0.899329     0.898089
    0.192896     0.919463     0.891720
    0.210395     0.932886     0.866242
    0.225030     0.939597     0.898089
    0.196888     0.906040     0.859873
