# Supplementary material for: Deep learning empowered sensor fusion boosts infant movement classification
Source: Commun Med (Lond). 2025 Jan 14;5:16. doi: 10.1038/s43856-024-00701-w (PMC11733215; doi:10.1038/s43856-024-00701-w)
Supplement: Supplementary file 5 — Supplementary Data 2 [file 43856_2024_701_MOESM5_ESM.zip › results_9fold_manual/vitpose_kpc_cnn_manual_model_1/vitpose_kpc_conv_manual_model_9fold.py]

import tensorflow
from tensorflow import keras
# from keras import optimizers
from keras.models import Sequential
from keras.layers import Dense, Dropout, Activation, Flatten, Conv2D, AveragePooling2D, BatchNormalization
from keras.losses import BinaryCrossentropy
from keras.callbacks import EarlyStopping, ModelCheckpoint
# from keras.models import load_model


import numpy as np
import matplotlib.pyplot as plt


### PARAMETERS

# number of kernels and width of kernels in CONV layer
kn1 = 8
kw1 = 13

kn2 = 32
kw2 = 17

kn3 = 64
kw3 = 25

# number of neurons in FC layers
fc1 = 256
fc2 = 0

# output file prefix
out_file_pref = 'res_vitpose_kpc_9fold'

# model file prefix
model_file_pref = 'model_vitpose_kpc_9fold'

### END PARAMETERS


for fi in range(9):

    print('Prepare data for training ...')
    
    x_train = np.loadtxt('data/data_vitpose_kpc_9fold/input_vitpose_9fold_fold_' + str(fi+1) + '_train.txt')
    x_test = np.loadtxt('data/data_vitpose_kpc_9fold/input_vitpose_9fold_fold_' + str(fi+1) + '_test.txt')
    
    y_train = np.loadtxt('data/data_vitpose_kpc_9fold/output_vitpose_9fold_fold_' + str(fi+1) + '_train.txt')
    y_test = np.loadtxt('data/data_vitpose_kpc_9fold/output_vitpose_9fold_fold_' + str(fi+1) + '_test.txt')

    x_train = np.reshape(x_train, (x_train.shape[0],250,30), order='F')
    x_test = np.reshape(x_test, (x_test.shape[0],250,30), order='F')

    ### apply z-score normalisation
    x_mean_pos = np.mean(x_train)
    x_sd_pos = np.std(x_train)

    x_train = (x_train - x_mean_pos) / x_sd_pos   
    x_test = (x_test - x_mean_pos) / x_sd_pos
    
    print('x_train size:', x_train.shape)
    print('y_train size:', y_train.shape)
    print('x_test size:', x_test.shape)
    print('y_test size:', y_test.shape)
   
    
    # ind = np.random.permutation(x_train.shape[0])
    ind = np.loadtxt('data/random_indices_9fold/random_indices_train_9fold_fold_' + str(fi+1) + '.txt', dtype = 'int')
    ind = ind-1
    print(ind)
    x_train = x_train[ind,:,:]
    y_train = y_train[ind] 
    
    x_val = x_train[int(7*x_train.shape[0]/8):x_train.shape[0],:,:]
    y_val = y_train[int(7*y_train.shape[0]/8):y_train.shape[0]]
    print('x_val size:', x_val.shape)
    print('y_val size:', y_val.shape)    

    res = np.zeros((20,3))
    min_val_score = np.inf
    max_val_score = 0
    
    for ri in range(20):
        print('Fold: ', fi+1, ', Run: ', ri+1)    
        
        model = Sequential()
        
        model.add(Conv2D(kn1, (kw1, 1), padding='same', strides=(1,1), input_shape=(x_train.shape[1],x_train.shape[2],1), kernel_initializer='orthogonal', activation='relu'))
        model.add(BatchNormalization())
        model.add(Dropout(0.20))
                
        # model.add(AveragePooling2D(pool_size=(5,1), strides=(2,1)))
        
        if kn2>0:
            model.add(Conv2D(kn2, (kw2, 1), padding='same', strides=(1,1), kernel_initializer='orthogonal', activation='relu'))
            model.add(BatchNormalization())
            model.add(Dropout(0.20))
            
            # model.add(AveragePooling2D(pool_size=(5,1), strides=(2,1)))

        if kn3>0:
            model.add(Conv2D(kn3, (kw3, 1), padding='same', strides=(1,1), kernel_initializer='orthogonal', activation='relu'))
            model.add(BatchNormalization())
            model.add(Dropout(0.20))
        
            # model.add(AveragePooling2D(pool_size=(5,1), strides=(2,1)))
            
        
        model.add(AveragePooling2D(pool_size=(250,1), strides=(250,1)))
        
        model.add(Flatten())
                
        model.add(Dense(fc1, activation='relu'))
        model.add(BatchNormalization())
        model.add(Dropout(0.20))
        
        if fc2>0:
            model.add(Dense(fc2, activation='relu'))
            model.add(BatchNormalization())
            model.add(Dropout(0.20))            
        
        # model.add(Dense(1, activation='sigmoid'))
        model.add(Dense(1))
        
        model.summary()
        
        
        # early_stop = EarlyStopping(monitor='val_loss', min_delta=0, patience=10, verbose=1, mode='auto')
        # save_weights = ModelCheckpoint(filepath='weights.hf5', monitor='val_loss',verbose=1, save_best_only=True)
        callbacks = [keras.callbacks.EarlyStopping(monitor='val_loss', min_delta=0, patience=10, mode='auto', restore_best_weights=True, verbose=1)]
        # callbacks = [keras.callbacks.EarlyStopping(monitor='val_accuracy', min_delta=0, patience=10, mode='auto', restore_best_weights=True, verbose=1)]

        
        
        # sgd=keras.optimizers.SGD(lr=0.01, momentum=0.01, decay=0.0)
        # model.compile(optimizer='adam',loss='mse',metrics=['accuracy'])
        # model.compile(optimizer='adam',loss='binary_crossentropy',metrics=['accuracy'])
        model.compile(optimizer='adam',loss=BinaryCrossentropy(from_logits=True),metrics=['accuracy'])
        
        
        # train_hist = model.fit(x_train.reshape(x_train.shape[0],x_train.shape[1],x_train.shape[2],1), y_train, batch_size=32, validation_split=1/6, epochs=1000, verbose=0, callbacks=[early_stop, save_weights])
        train_hist = model.fit(x_train.reshape(x_train.shape[0],x_train.shape[1],x_train.shape[2],1), y_train, batch_size=4, validation_split=1/8, epochs=1000, verbose=1, callbacks=callbacks)
        
        val_loss = np.min(train_hist.history['val_loss'])
        print("best val_loss = ", val_loss)
        # val_acc = np.max(train_hist.history['val_accuracy'])
        # print("best val_acc = ", val_acc)
        
        # model.load_weights('weights.hf5')
        # model.save("model.hf5")   
        # model = load_model("model.hf5")
        # model.summary()

        print("Evaluate model on validation data ...")
        val_score = model.evaluate(x_val.reshape(x_val.shape[0],x_val.shape[1],x_val.shape[2],1), y_val, verbose=1)
        print("val_accuracy = ", val_score[1])
        
        print("Evaluate model on test data ...")
        test_score = model.evaluate(x_test.reshape(x_test.shape[0],x_test.shape[1],x_test.shape[2],1), y_test, verbose=1)
        print("test_accuracy = ", test_score[1])
        
        res[ri,0] = val_loss
        res[ri,1] = val_score[1]
        res[ri,2] = test_score[1]

        if val_loss < min_val_score:
           min_val_score = val_loss
        # if val_acc > max_val_score:
        #    max_val_score = val_acc            
           model.save(model_file_pref + '_fold_' + str(fi+1) + 
           '_kn1_' + str(kn1) + '_kw1_' + str(kw1) + 
           '_kn2_' + str(kn2) + '_kw2_' + str(kw2) + 
           '_kn3_' + str(kn3) + '_kw3_' + str(kw3) + 
           '_fc1_' + str(fc1) + '_fc2_' + str(fc2) + '.hf5', save_format='h5')

        
        del model, train_hist

    fname = (out_file_pref + '_fold_' + str(fi+1) + 
    '_kn1_' + str(kn1) + '_kw1_' + str(kw1) + 
    '_kn2_' + str(kn2) + '_kw2_' + str(kw2) + 
    '_kn3_' + str(kn3) + '_kw3_' + str(kw3) + 
    '_fc1_' + str(fc1) + '_fc2_' + str(fc2) + '.txt')
    np.savetxt(fname, res, fmt = '%12.6f')
